# Supplementary material for: Research on order batching optimization based on improved NSGA-II algorithm
Source: PLoS One. 2025 Feb 25;20(2):e0319182. doi: 10.1371/journal.pone.0319182 (PMC11856465; doi:10.1371/journal.pone.0319182)
Supplement: S1 File — (ZIP) [file pone.0319182.s001.zip]

Archive with 3 entries (3 files):
- Supporting Information/data1 .xlsx
- Supporting Information/data2.xlsx
- Supporting Information/data3.xlsx
