# Supplementary material for: Research on order batching optimization based on improved NSGA-II algorithm
Source: PLoS One. 2025 Feb 25;20(2):e0319182. doi: 10.1371/journal.pone.0319182 (PMC11856465; doi:10.1371/journal.pone.0319182)
Supplement: S1 File — (ZIP) [file pone.0319182.s001.zip › Supporting Information/data1 .xlsx]

## Sheet: 订单数据
订单编号	真实订单编号	商品编号	巷道	储位	左右	体积	订货数量	到达时间	完成期限	ta,e	ta,me
订单1-1	1	1	3	11	1	0.2	1	353	473	482.46	567.6
订单2-1	2	6	2	7	1	0.05	1	353	473	482.46	567.6
订单3-1	3	1	3	11	1	0.2	1	353	473	482.46	567.6
订单4-1	4	12	3	3	1	0.06	1	353	473	482.46	567.6
订单5-1	5	7	2	2	1	0.4	1	373	493	502.86	591.6
订单6-1	6	1	3	11	1	0.2	1	373	493	502.86	591.6
订单7-1	7	5	2	12	0	0.06	1	351	471	480.42	565.2
订单8-1	8	5	2	12	0	0.06	1	351	471	480.42	565.2
订单9-1	9	15	4	11	0	0.2	1	351	471	480.42	565.2
订单10-1	10	12	3	3	1	0.06	1	400	520	530.4	624
订单11-1	11	14	4	5	0	2.8	1	400	520	530.4	624
订单12-1	12	9	3	11	1	0.5	1	390	510	520.2	612
订单13-1	13	9	3	11	1	0.5	1	390	510	520.2	612
订单14-1	14	6	2	7	1	0.05	1	390	510	520.2	612
订单15-1	15	14	4	5	0	2.8	1	390	510	520.2	612
订单16-1	16	2	1	4	0	6.7	1	390	510	520.2	612
订单17-1	17	1	3	11	1	0.2	1	335	455	464.1	546
订单18-1	18	12	3	3	1	0.06	1	335	455	464.1	546
订单19-1	19	3	1	7	0	8.7	1	372	492	501.84	590.4
订单20-1	20	2	1	4	0	6.7	1	418	538	548.76	645.6
订单21-1	21	10	3	10	1	0.5	1	337	457	466.14	548.4
订单22-1	22	3	1	7	0	8.7	1	337	457	466.14	548.4
订单23-1	23	4	4	8	0	8	1	337	457	466.14	548.4
订单24-1	24	7	2	2	1	0.4	1	337	457	466.14	548.4
订单25-1	25	5	2	12	0	0.06	2	336	456	465.12	547.2
订单26-1	26	2	1	4	0	6.7	1	310	430	438.6	516
订单27-1	27	10	3	10	1	0.5	1	310	430	438.6	516
订单28-1	28	9	3	11	1	0.5	1	310	430	438.6	516
订单29-1	29	3	1	7	0	8.7	1	365	485	494.7	582
订单29-2	29	6	2	7	1	0.05	1	365	485	494.7	582
订单30-1	30	13	3	1	1	2.6	1	365	485	494.7	582
订单31-1	31	10	3	10	1	0.5	1	365	485	494.7	582
订单32-1	32	5	2	12	0	0.06	1	365	485	494.7	582
订单33-1	33	13	3	1	1	2.6	1	347	467	476.34	560.4
订单34-1	34	12	3	3	1	0.06	1	347	467	476.34	560.4
订单35-1	35	1	3	11	1	0.2	1	355	475	484.5	570
订单36-1	36	8	3	3	0	0.75	1	355	475	484.5	570
订单37-1	37	10	3	10	1	0.5	1	355	475	484.5	570
订单38-1	38	1	3	11	1	0.2	1	355	475	484.5	570
订单39-1	39	12	3	3	1	0.06	1	342	462	471.24	554.4
订单40-1	40	1	3	11	1	0.2	1	374	494	503.88	592.8
订单41-1	41	7	2	2	1	0.4	1	374	494	503.88	592.8
订单42-1	42	12	3	3	1	0.06	1	333	453	462.06	543.6
订单43-1	43	5	2	12	0	0.06	1	444	564	575.28	676.8
订单44-1	44	6	2	7	1	0.05	1	444	564	575.28	676.8
订单45-1	45	6	2	7	1	0.05	3	444	564	575.28	676.8
订单46-1	46	5	2	12	0	0.06	3	444	564	575.28	676.8
订单47-1	47	1	3	11	1	0.2	1	300	420	428.4	504
订单48-1	48	12	3	3	1	0.06	1	300	420	428.4	504
订单49-1	49	1	3	11	1	0.2	1	300	420	428.4	504
订单50-1	50	11	3	4	1	0.5	1	300	420	428.4	504
订单51-1	51	9	3	11	1	0.5	1	276	396	403.92	475.2
订单52-1	52	9	3	11	1	0.5	1	276	396	403.92	475.2
订单53-1	53	9	3	11	1	0.5	1	276	396	403.92	475.2
订单54-1	54	12	3	3	1	0.06	1	276	396	403.92	475.2
订单55-1	55	6	2	7	1	0.05	4	276	396	403.92	475.2
订单56-1	56	1	3	11	1	0.2	2	276	396	403.92	475.2
订单57-1	57	6	2	7	1	0.05	1	319	439	447.78	526.8
订单58-1	58	3	1	7	0	8.7	1	319	439	447.78	526.8
订单59-1	59	3	1	7	0	8.7	1	319	439	447.78	526.8
订单60-1	60	10	3	10	1	0.5	1	391	511	521.22	613.2
订单60-2	60	2	1	4	0	6.7	1	391	511	521.22	613.2
订单61-1	61	10	3	10	1	0.5	1	391	511	521.22	613.2
订单61-2	61	12	3	3	1	0.06	1	363	483	492.66	579.6
订单62-1	62	14	4	5	0	2.8	1	363	483	492.66	579.6
订单62-2	62	6	2	7	1	0.05	1	363	483	492.66	579.6
订单63-1	63	10	3	10	1	0.5	1	363	483	492.66	579.6
订单63-2	63	7	2	2	1	0.4	1	404	524	534.48	628.8
订单64-1	64	11	3	4	1	0.5	1	420	540	550.8	648
订单64-2	64	15	4	11	0	0.2	1	420	540	550.8	648
订单65-1	65	1	3	11	1	0.2	1	420	540	550.8	648
订单65-2	65	6	2	7	1	0.05	1	420	540	550.8	648
订单66-1	66	10	3	10	1	0.5	1	373	493	502.86	591.6
订单66-2	66	15	4	11	0	0.2	1	373	493	502.86	591.6
订单67-1	67	7	2	2	1	0.4	1	373	493	502.86	591.6
订单67-2	67	14	4	5	0	2.8	1	373	493	502.86	591.6
订单68-1	68	8	3	3	0	0.75	1	304	424	432.48	508.8
订单68-2	68	6	2	7	1	0.05	2	304	424	432.48	508.8
订单69-1	69	12	3	3	1	0.06	1	410	530	540.6	636
订单69-2	69	1	3	11	1	0.2	1	410	530	540.6	636
订单70-1	70	11	3	4	1	0.5	1	366	486	495.72	583.2
订单70-2	70	8	3	3	0	0.75	1	366	486	495.72	583.2
订单70-3	70	15	4	11	0	0.2	1	366	486	495.72	583.2
订单71-1	71	11	3	4	1	0.5	1	422	542	552.84	650.4
订单71-2	71	15	4	11	0	0.2	1	422	542	552.84	650.4
订单72-1	72	3	1	7	0	8.7	1	404	524	534.48	628.8
订单73-1	73	3	1	7	0	8.7	1	404	524	534.48	628.8
订单74-1	74	12	3	3	1	0.06	1	404	524	534.48	628.8
订单75-1	75	1	3	11	1	0.2	1	404	524	534.48	628.8
订单76-1	76	5	2	12	0	0.06	1	404	524	534.48	628.8
订单77-1	77	5	2	12	0	0.06	1	393	513	523.26	615.6
订单78-1	78	3	1	7	0	8.7	1	393	513	523.26	615.6
订单79-1	79	5	2	12	0	0.06	1	331	451	460.02	541.2
订单80-1	80	6	2	7	1	0.05	2	331	451	460.02	541.2
订单81-1	81	8	3	3	0	0.75	1	410	530	540.6	636
订单82-1	82	15	4	11	0	0.2	2	410	530	540.6	636
订单83-1	83	7	2	2	1	0.4	1	348	468	477.36	561.6
订单84-1	84	6	2	7	1	0.05	3	348	468	477.36	561.6
订单85-1	85	15	4	11	0	0.2	1	348	468	477.36	561.6
订单86-1	86	1	3	11	1	0.2	1	420	540	550.8	648
订单87-1	87	15	4	11	0	0.2	1	304	424	432.48	508.8
订单88-1	88	6	2	7	1	0.05	1	304	424	432.48	508.8
订单89-1	89	5	2	12	0	0.06	1	304	424	432.48	508.8
订单90-1	90	15	4	11	0	0.2	1	366	486	495.72	583.2
订单91-1	91	5	2	12	0	0.06	2	366	486	495.72	583.2
订单92-1	92	10	3	10	1	0.5	1	360	480	489.6	576
订单92-2	92	12	3	3	1	0.06	1	360	480	489.6	576
订单93-1	93	5	2	12	0	0.06	3	420	540	550.8	648
订单94-1	94	17	4	8	1	10.8	1	422	542	552.84	650.4
订单95-1	95	12	3	3	1	0.06	1	443	563	574.26	675.6
订单96-1	96	17	4	8	1	10.8	1	443	563	574.26	675.6
订单97-1	97	15	4	11	0	0.2	1	443	563	574.26	675.6
订单98-1	98	15	4	11	0	0.2	1	440	560	571.2	672
订单99-1	99	7	2	2	1	0.4	1	440	560	571.2	672
订单100-1	100	16	4	5	1	6.6	1	440	560	571.2	672

## Sheet: 仓库数据
拣选设备可以容纳的最大货物体积	20
拣选人员的行进速度	1
选人员提取商品的速度	0.5
从货架上拣选一种商品的成本	8	0.3
仓库中两相邻通道之间的距离	1.5
仓库中通道的长度	12
α	0.15
β	100	20
惩罚函数区间	[5min,30min]
