# Supplementary material for: Research on order batching optimization based on improved NSGA-II algorithm
Source: PLoS One. 2025 Feb 25;20(2):e0319182. doi: 10.1371/journal.pone.0319182 (PMC11856465; doi:10.1371/journal.pone.0319182)
Supplement: S1 File — (ZIP) [file pone.0319182.s001.zip › Supporting Information/data2.xlsx]

## Sheet: 订单数据
订单编号	真实订单编号	商品编号	巷道	储位	左右	体积	订货数量	到达时间	完成期限	t_aw	t_af
订单1-1	1	15	4	11	0	0.2	1	353	473	482.46	567.6
订单2-1	2	10	3	10	1	0.5	1	353	473	482.46	567.6
订单2-2	2	12	3	3	1	0.06	1	353	473	482.46	567.6
订单3-1	3	8	3	3	0	0.75	1	353	473	482.46	567.6
订单3-2	3	3	1	7	0	8.7	1	373	493	502.86	591.6
订单4-1	4	6	2	7	1	0.05	1	373	493	502.86	591.6
订单5-1	5	15	4	11	0	0.2	1	351	471	480.42	565.2
订单6-1	6	6	2	7	1	0.05	1	351	471	480.42	565.2
订单7-1	7	5	2	12	0	0.06	1	351	471	480.42	565.2
订单8-1	8	15	4	11	0	0.2	1	400	520	530.4	624
订单9-1	9	5	2	12	0	0.06	2	400	520	530.4	624
订单10-1	10	10	3	10	1	0.5	1	390	510	520.2	612
订单10-2	10	12	3	3	1	0.06	1	390	510	520.2	612
订单11-1	11	5	2	12	0	0.06	3	390	510	520.2	612
订单12-1	12	2	1	4	0	6.7	1	390	510	520.2	612
订单13-1	13	12	3	3	1	0.06	1	390	510	520.2	612
订单14-1	14	2	1	4	0	6.7	1	335	455	464.1	546
订单15-1	15	15	4	11	0	0.2	1	335	455	464.1	546
订单16-1	16	15	4	11	0	0.2	1	372	492	501.84	590.4
订单17-1	17	7	2	2	1	0.4	1	418	538	548.76	645.6
订单18-1	18	16	4	5	1	6.6	1	337	457	466.14	548.4
订单19-1	19	1	3	11	1	0.2	1	337	457	466.14	548.4
订单19-2	19	13	3	1	1	2.6	1	337	457	466.14	548.4
订单20-1	20	10	3	10	1	0.5	1	337	457	466.14	548.4
订单21-1	21	1	3	11	1	0.2	1	336	456	465.12	547.2
订单22-1	22	1	3	11	1	0.2	2	310	430	438.6	516
订单23-1	23	3	1	7	0	8.7	1	310	430	438.6	516
订单24-1	24	10	3	10	1	0.5	1	310	430	438.6	516
订单25-1	25	8	3	3	0	0.75	1	365	485	494.7	582
订单26-1	26	12	3	3	1	0.06	1	365	485	494.7	582
订单27-1	27	5	2	12	0	0.06	1	365	485	494.7	582
订单28-1	28	6	2	7	1	0.05	1	365	485	494.7	582
订单29-1	29	7	2	2	1	0.4	1	365	485	494.7	582
订单30-1	30	4	4	8	0	8	1	347	467	476.34	560.4
订单31-1	31	6	2	7	1	0.05	1	347	467	476.34	560.4
订单32-1	32	12	3	3	1	0.06	1	355	475	484.5	570
订单33-1	33	6	2	7	1	0.05	2	355	475	484.5	570
订单34-1	34	5	2	12	0	0.06	1	355	475	484.5	570
订单35-1	35	7	2	2	1	0.4	1	355	475	484.5	570
订单36-1	36	16	4	5	1	6.6	1	342	462	471.24	554.4
订单37-1	37	12	3	3	1	0.06	1	374	494	503.88	592.8
订单38-1	38	10	3	10	1	0.5	1	374	494	503.88	592.8
订单39-1	39	15	4	11	0	0.2	1	333	453	462.06	543.6
订单40-1	40	10	3	10	1	0.5	1	444	564	575.28	676.8
订单41-1	41	5	2	12	0	0.06	2	444	564	575.28	676.8
订单42-1	42	8	3	3	0	0.75	1	444	564	575.28	676.8
订单43-1	43	14	4	5	0	2.8	1	444	564	575.28	676.8
订单44-1	44	1	3	11	1	0.2	1	300	420	428.4	504
订单45-1	45	12	3	3	1	0.06	1	300	420	428.4	504
订单46-1	46	5	2	12	0	0.06	1	300	420	428.4	504
订单47-1	47	6	2	7	1	0.05	1	300	420	428.4	504
订单48-1	48	5	2	12	0	0.06	1	276	396	403.92	475.2
订单49-1	49	12	3	3	1	0.06	1	276	396	403.92	475.2
订单50-1	50	13	3	1	1	2.6	1	276	396	403.92	475.2
订单51-1	51	6	2	7	1	0.05	1	276	396	403.92	475.2
订单52-1	52	8	3	3	0	0.75	1	276	396	403.92	475.2
订单53-1	53	7	2	2	1	0.4	1	276	396	403.92	475.2
订单54-1	54	1	3	11	1	0.2	1	319	439	447.78	526.8
订单55-1	55	8	3	3	0	0.75	1	319	439	447.78	526.8
订单56-1	56	12	3	3	1	0.06	1	319	439	447.78	526.8
订单57-1	57	6	2	7	1	0.05	1	391	511	521.22	613.2
订单58-1	58	10	3	10	1	0.5	1	391	511	521.22	613.2
订单58-2	58	15	4	11	0	0.2	1	391	511	521.22	613.2
订单59-1	59	10	3	10	1	0.5	1	363	483	492.66	579.6
订单60-1	60	15	4	11	0	0.2	1	363	483	492.66	579.6
订单61-1	61	5	2	12	0	0.06	1	363	483	492.66	579.6
订单62-1	62	12	3	3	1	0.06	1	363	483	492.66	579.6
订单63-1	63	11	3	4	1	0.5	1	404	524	534.48	628.8
订单64-1	64	1	3	11	1	0.2	1	404	524	534.48	628.8
订单65-1	65	5	2	12	0	0.06	1	404	524	534.48	628.8
订单66-1	66	4	4	8	0	8	1	404	524	534.48	628.8
订单67-1	67	3	1	7	0	8.7	1	404	524	534.48	628.8
订单68-1	68	15	4	11	0	0.2	1	404	524	534.48	628.8
订单69-1	69	14	4	5	0	2.8	1	393	513	523.26	615.6
订单70-1	70	2	1	4	0	6.7	1	393	513	523.26	615.6
订单71-1	71	1	3	11	1	0.2	2	331	451	460.02	541.2
订单72-1	72	7	2	2	1	0.4	1	331	451	460.02	541.2
订单73-1	73	3	1	7	0	8.7	1	410	530	540.6	636
订单74-1	74	3	1	7	0	8.7	1	410	530	540.6	636
订单75-1	75	15	4	11	0	0.2	1	348	468	477.36	561.6
订单76-1	76	10	3	10	1	0.5	1	348	468	477.36	561.6
订单77-1	77	3	1	7	0	8.7	1	348	468	477.36	561.6
订单78-1	78	11	3	4	1	0.5	1	420	540	550.8	648
订单79-1	79	7	2	2	1	0.4	1	420	540	550.8	648
订单80-1	80	3	1	7	0	8.7	1	420	540	550.8	648
订单81-1	81	6	2	7	1	0.05	1	373	493	502.86	591.6
订单82-1	82	1	3	11	1	0.2	1	373	493	502.86	591.6
订单83-1	83	8	3	3	0	0.75	1	373	493	502.86	591.6
订单84-1	84	1	3	11	1	0.2	1	304	424	432.48	508.8
订单85-1	85	3	1	7	0	8.7	1	304	424	432.48	508.8
订单86-1	86	1	3	11	1	0.2	1	304	424	432.48	508.8
订单87-1	87	7	2	2	1	0.4	1	304	424	432.48	508.8
订单88-1	88	5	2	12	0	0.06	1	366	486	495.72	583.2
订单89-1	89	2	1	4	0	6.7	1	366	486	495.72	583.2
订单90-1	90	11	3	4	1	0.5	1	360	480	489.6	576
订单90-2	90	15	4	11	0	0.2	1	360	480	489.6	576
订单91-1	91	10	3	10	1	0.5	1	420	540	550.8	648
订单91-2	91	12	3	3	1	0.06	1	422	542	552.84	650.4
订单92-1	92	1	3	11	1	0.2	1	443	563	574.26	675.6
订单93-1	93	15	4	11	0	0.2	1	443	563	574.26	675.6
订单94-1	94	15	4	11	0	0.2	1	443	563	574.26	675.6
订单95-1	95	1	3	11	1	0.2	1	440	560	571.2	672
订单96-1	96	15	4	11	0	0.2	1	440	560	571.2	672
订单97-1	97	6	2	7	1	0.05	2	440	560	571.2	672
订单98-1	98	6	2	7	1	0.05	1	320	440	448.8	528
订单99-1	99	13	3	1	1	2.6	1	320	440	448.8	528
订单100-1	100	1	3	11	1	0.2	1	430	550	561	660
订单101-1	101	3	1	7	0	8.7	1	350	470	479.4	564
订单102-1	102	8	3	3	0	0.75	1	410	530	540.6	636
订单103-1	103	12	3	3	1	0.06	1	408	528	538.56	633.6
订单104-1	104	15	4	11	0	0.2	1	375	495	504.9	594
订单105-1	105	12	3	3	1	0.06	1	375	495	504.9	594
订单106-1	106	3	1	7	0	8.7	1	385	505	515.1	606
订单107-1	107	14	4	5	0	2.8	1	385	505	515.1	606
订单108-1	108	12	3	3	1	0.06	1	365	485	494.7	582
订单109-1	109	12	3	3	1	0.06	1	365	485	494.7	582
订单110-1	110	1	3	11	1	0.2	1	442	562	573.24	674.4
订单111-1	111	15	4	11	0	0.2	1	442	562	573.24	674.4
订单112-1	112	2	1	4	0	6.7	1	442	562	573.24	674.4
订单113-1	113	6	2	7	1	0.05	1	350	470	479.4	564
订单114-1	114	15	4	11	0	0.2	1	430	550	561	660
订单115-1	115	7	2	2	1	0.4	1	430	550	561	660
订单116-1	116	4	4	8	0	8	1	440	560	571.2	672
订单117-1	117	6	2	7	1	0.05	1	440	560	571.2	672
订单118-1	118	3	1	7	0	8.7	1	440	560	571.2	672
订单118-2	118	6	2	7	1	0.05	1	360	480	489.6	576
订单119-1	119	1	3	11	1	0.2	1	360	480	489.6	576
订单119-2	119	12	3	3	1	0.06	1	360	480	489.6	576
订单120-1	120	10	3	10	1	0.5	1	444	564	575.28	676.8
订单120-2	120	12	3	3	1	0.06	1	444	564	575.28	676.8
订单121-1	121	11	3	4	1	0.5	1	444	564	575.28	676.8
订单121-2	121	5	2	12	0	0.06	1	444	564	575.28	676.8
订单122-1	122	5	2	12	0	0.06	1	371	491	500.82	589.2
订单122-2	122	6	2	7	1	0.05	2	371	491	500.82	589.2
订单123-1	123	8	3	3	0	0.75	1	371	491	500.82	589.2
订单123-2	123	5	2	12	0	0.06	1	371	491	500.82	589.2
订单124-1	124	9	3	11	1	0.5	1	365	485	494.7	582
订单124-2	124	1	3	11	1	0.2	1	365	485	494.7	582
订单125-1	125	10	3	10	1	0.5	1	365	485	494.7	582
订单125-2	125	12	3	3	1	0.06	1	365	485	494.7	582
订单126-1	126	7	2	2	1	0.4	1	320	440	448.8	528
订单126-2	126	2	1	4	0	6.7	1	320	440	448.8	528
订单127-1	127	11	3	4	1	0.5	1	350	470	479.4	564
订单127-2	127	1	3	11	1	0.2	1	350	470	479.4	564
订单128-1	128	14	4	5	0	2.8	1	350	470	479.4	564
订单128-2	128	11	3	4	1	0.5	1	350	470	479.4	564
订单129-1	129	15	4	11	0	0.2	1	390	510	520.2	612
订单129-2	129	11	3	4	1	0.5	1	390	510	520.2	612
订单130-1	130	11	3	4	1	0.5	1	390	510	520.2	612
订单130-2	130	1	3	11	1	0.2	1	390	510	520.2	612
订单131-1	131	8	3	3	0	0.75	1	300	420	428.4	504
订单131-2	131	15	4	11	0	0.2	1	300	420	428.4	504
订单132-1	132	10	3	10	1	0.5	1	300	420	428.4	504
订单132-2	132	12	3	3	1	0.06	2	300	420	428.4	504
订单133-1	133	11	3	4	1	0.5	1	300	420	428.4	504
订单133-2	133	1	3	11	1	0.2	1	300	420	428.4	504
订单134-1	134	10	3	10	1	0.5	1	375	495	504.9	594
订单134-2	134	12	3	3	1	0.06	1	375	495	504.9	594
订单135-1	135	12	3	3	1	0.06	2	375	495	504.9	594
订单135-2	135	2	1	4	0	6.7	1	375	495	504.9	594
订单136-1	136	7	2	2	1	0.4	1	289	409	417.18	490.8
订单136-2	136	7	2	2	1	0.4	1	289	409	417.18	490.8
订单137-1	137	7	2	2	1	0.4	1	289	409	417.18	490.8
订单137-2	137	12	3	3	1	0.06	1	289	409	417.18	490.8
订单138-1	138	5	2	12	0	0.06	1	289	409	417.18	490.8
订单138-2	138	7	2	2	1	0.4	1	289	409	417.18	490.8
订单139-1	139	10	3	10	1	0.5	1	347	467	476.34	560.4
订单139-2	139	12	3	3	1	0.06	1	347	467	476.34	560.4
订单140-1	140	6	2	7	1	0.05	1	300	420	428.4	504
定安140-2	140	15	4	11	0	0.2	1	300	420	428.4	504
订单141-1	141	11	3	4	1	0.5	1	289	409	417.18	490.8
订单141-2	142	1	3	11	1	0.2	1	438	558	569.16	669.6
订单141-3	141	15	4	11	0	0.2	1	438	558	569.16	669.6
订单141-4	141	1	3	11	1	0.2	1	438	558	569.16	669.6
订单142-2	142	5	2	12	0	0.06	1	305	425	433.5	510
订单142-1	142	13	3	1	1	2.6	1	305	425	433.5	510
订单143-1	143	10	3	10	1	0.5	1	390	510	520.2	612
订单143-2	143	12	3	3	1	0.06	1	390	510	520.2	612
订单144-1	144	10	3	10	1	0.5	1	400	520	530.4	624
订单144-2	144	7	2	2	1	0.4	1	400	520	530.4	624
订单145-1	145	11	3	4	1	0.5	1	400	520	530.4	624
订单145-2	145	1	3	11	1	0.2	1	400	520	530.4	624
订单146-1	146	10	3	10	1	0.5	1	400	520	530.4	624
订单146-2	146	7	2	2	1	0.4	1	400	520	530.4	624
订单147-1	147	8	3	3	0	0.75	1	400	520	530.4	624
订单148-1	148	12	3	3	1	0.06	1	390	510	520.2	612
订单149-1	149	4	4	8	0	8	1	390	510	520.2	612
订单150-1	150	5	2	12	0	0.06	1	390	510	520.2	612
订单151-1	151	1	3	11	1	0.2	1	390	510	520.2	612
订单152-1	152	15	4	11	0	0.2	2	430	550	561	660
订单153-1	153	3	1	7	0	8.7	1	430	550	561	660
订单154-1	154	12	3	3	1	0.06	1	347	467	476.34	560.4
订单155-1	155	1	3	11	1	0.2	1	347	467	476.34	560.4
订单156-1	156	8	3	3	0	0.75	1	330	450	459	540
订单157-1	157	12	3	3	1	0.06	1	330	450	459	540
订单158-1	158	1	3	11	1	0.2	2	330	450	459	540
订单159-1	159	8	3	3	0	0.75	1	415	535	545.7	642
订单160-1	160	5	2	12	0	0.06	1	415	535	545.7	642
订单161-1	161	1	3	11	1	0.2	1	333	453	462.06	543.6
订单162-1	162	6	2	7	1	0.05	1	333	453	462.06	543.6
订单163-1	163	15	4	11	0	0.2	1	333	453	462.06	543.6
订单164-1	164	5	2	12	0	0.06	1	305	425	433.5	510
订单165-1	165	13	3	1	1	2.6	1	305	425	433.5	510
订单166-1	166	12	3	3	1	0.06	1	282	402	410.04	482.4
订单167-1	167	5	2	12	0	0.06	1	282	402	410.04	482.4
订单168-1	168	6	2	7	1	0.05	2	387	507	517.14	608.4
订单169-1	169	11	3	4	1	0.5	1	387	507	517.14	608.4
订单169-2	169	1	3	11	1	0.2	1	320	440	448.8	528
订单170-1	170	2	1	4	0	6.7	1	320	440	448.8	528
订单171-1	171	11	3	4	1	0.5	1	435	555	566.1	666
订单172-1	172	8	3	3	0	0.75	1	435	555	566.1	666
订单173-1	173	5	2	12	0	0.06	1	435	555	566.1	666
订单173-2	173	7	2	2	1	0.4	1	360	480	489.6	576
订单174-1	174	10	3	10	1	0.5	1	360	480	489.6	576
订单175-1	175	5	2	12	0	0.06	2	392	512	522.24	614.4
订单176-1	176	1	3	11	1	0.2	1	392	512	522.24	614.4
订单176-2	176	15	4	11	0	0.2	1	344	464	473.28	556.8
订单177-1	177	8	3	3	0	0.75	1	344	464	473.28	556.8
订单178-1	178	1	3	11	1	0.2	1	353	473	482.46	567.6
订单179-1	179	3	1	7	0	8.7	1	353	473	482.46	567.6
订单180-1	180	7	2	2	1	0.4	1	380	500	510	600
订单181-1	181	5	2	12	0	0.06	1	380	500	510	600
订单182-1	182	15	4	11	0	0.2	1	380	500	510	600
订单183-1	183	15	4	11	0	0.2	1	429	549	559.98	658.8
订单184-1	184	12	3	3	1	0.06	1	429	549	559.98	658.8
订单185-1	185	15	4	11	0	0.2	1	437	557	568.14	668.4
订单186-1	186	6	2	7	1	0.05	1	437	557	568.14	668.4
订单187-1	187	8	3	3	0	0.75	1	423	543	553.86	651.6
订单188-1	188	12	3	3	1	0.06	1	423	543	553.86	651.6
订单189-1	189	12	3	3	1	0.06	1	423	543	553.86	651.6
订单190-1	190	12	3	3	1	0.06	1	423	543	553.86	651.6
订单191-1	191	15	4	11	0	0.2	1	385	505	515.1	606
订单192-1	192	15	4	11	0	0.2	1	385	505	515.1	606
订单193-1	193	8	3	3	0	0.75	1	395	515	525.3	618
订单194-1	194	7	2	2	1	0.4	1	438	558	569.16	669.6
订单195-1	195	15	4	11	0	0.2	1	438	558	569.16	669.6
订单196-1	196	1	3	11	1	0.2	1	377	497	506.94	596.4
订单197-1	197	11	3	4	1	0.5	1	377	497	506.94	596.4
订单197-2	197	8	3	3	0	0.75	1	436	556	567.12	667.2
订单198-1	198	2	1	4	0	6.7	1	436	556	567.12	667.2
订单199-1	199	6	2	7	1	0.05	3	300	420	428.4	504
订单200-1	200	12	3	3	1	0.06	1	431	551	562.02	661.2

## Sheet: 仓库数据
拣选设备可以容纳的最大货物体积	20
拣选人员的行进速度	1
选人员提取商品的速度	0.5
从货架上拣选一种商品的成本	8	0.3
仓库中两相邻通道之间的距离	1.5
仓库中通道的长度	12
α	0.15
β	100	20
惩罚函数区间	[5min,30min]
