# Supplementary material for: Research on order batching optimization based on improved NSGA-II algorithm
Source: PLoS One. 2025 Feb 25;20(2):e0319182. doi: 10.1371/journal.pone.0319182 (PMC11856465; doi:10.1371/journal.pone.0319182)
Supplement: S1 File — (ZIP) [file pone.0319182.s001.zip › Supporting Information/data3.xlsx]

## Sheet: 订单数据
订单编号	真实订单编号	商品编号	巷道	储位	左右	体积	订货数量	到达时间	完成期限	t_aw	t_af
订单1-1	1	12	3	3	1	0.06	1	289	409	417.18	490.8
订单2-1	2	3	1	7	0	8.7	1	289	409	417.18	490.8
订单3-1	3	8	3	3	0	0.75	1	289	409	417.18	490.8
订单4-1	4	2	1	4	0	6.7	1	299	419	427.38	502.8
订单5-1	5	8	3	3	0	0.75	1	288	408	416.16	489.6
订单6-1	6	14	4	5	0	2.8	1	288	408	416.16	489.6
订单7-1	7	15	4	11	0	0.2	1	288	408	416.16	489.6
订单8-1	8	6	2	7	1	0.05	1	288	408	416.16	489.6
订单9-1	9	5	2	12	0	0.06	1	371	491	500.82	589.2
订单10-1	10	14	4	5	0	2.8	1	371	491	500.82	589.2
订单11-1	11	7	2	2	1	0.4	1	371	491	500.82	589.2
订单12-1	12	8	3	3	0	0.75	1	438	558	569.16	669.6
订单13-1	13	7	2	2	1	0.4	1	407	527	537.54	632.4
订单14-1	14	13	3	1	1	2.6	1	407	527	537.54	632.4
订单15-1	15	15	4	11	0	0.2	1	407	527	537.54	632.4
订单16-1	16	15	4	11	0	0.2	1	407	527	537.54	632.4
订单17-1	17	10	3	10	1	0.5	1	407	527	537.54	632.4
订单17-2	17	12	3	3	1	0.06	1	401	521	531.42	625.2
订单18-1	18	3	1	7	0	8.7	1	401	521	531.42	625.2
订单19-1	19	6	2	7	1	0.05	2	279	399	406.98	478.8
订单20-1	20	2	1	4	0	6.7	1	279	399	406.98	478.8
订单21-1	21	8	3	3	0	0.75	1	279	399	406.98	478.8
订单22-1	22	10	3	10	1	0.5	1	317	437	445.74	524.4
订单23-1	23	15	4	11	0	0.2	1	437	557	568.14	668.4
订单24-1	24	13	3	1	1	2.6	1	437	557	568.14	668.4
订单25-1	25	6	2	7	1	0.05	1	428	548	558.96	657.6
订单26-1	26	5	2	12	0	0.06	1	319	439	447.78	526.8
订单27-1	27	7	2	2	1	0.4	1	319	439	447.78	526.8
订单28-1	28	6	2	7	1	0.05	1	319	439	447.78	526.8
订单29-1	29	1	3	11	1	0.2	1	299	419	427.38	502.8
订单30-1	30	4	4	8	0	8	1	299	419	427.38	502.8
订单31-1	31	12	3	3	1	0.06	2	426	546	556.92	655.2
订单32-1	32	8	3	3	0	0.75	1	426	546	556.92	655.2
订单33-1	33	13	3	1	1	2.6	1	372	492	501.84	590.4
订单34-1	34	1	3	11	1	0.2	1	372	492	501.84	590.4
订单35-1	35	14	4	5	0	2.8	1	429	549	559.98	658.8
订单36-1	36	1	3	11	1	0.2	1	429	549	559.98	658.8
订单37-1	37	12	3	3	1	0.06	1	387	507	517.14	608.4
订单38-1	38	1	3	11	1	0.2	1	387	507	517.14	608.4
订单39-1	39	5	2	12	0	0.06	1	438	558	569.16	669.6
订单40-1	40	8	3	3	0	0.75	1	438	558	569.16	669.6
订单41-1	41	6	2	7	1	0.05	1	438	558	569.16	669.6
订单42-1	42	5	2	12	0	0.06	4	427	547	557.94	656.4
订单43-1	43	5	2	12	0	0.06	1	435	555	566.1	666
订单44-1	44	12	3	3	1	0.06	1	437	557	568.14	668.4
订单45-1	45	7	2	2	1	0.4	1	437	557	568.14	668.4
订单46-1	46	8	3	3	0	0.75	1	343	463	472.26	555.6
订单47-1	47	8	3	3	0	0.75	1	343	463	472.26	555.6
订单48-1	48	15	4	11	0	0.2	1	357	477	486.54	572.4
订单49-1	49	5	2	12	0	0.06	1	414	534	544.68	640.8
订单50-1	50	8	3	3	0	0.75	1	379	499	508.98	598.8
订单51-1	51	15	4	11	0	0.2	1	379	499	508.98	598.8
订单52-1	52	11	3	4	1	0.5	1	327	447	455.94	536.4
订单52-2	52	1	3	11	1	0.2	1	327	447	455.94	536.4
订单53-1	53	1	3	11	1	0.2	1	327	447	455.94	536.4
订单54-1	54	7	2	2	1	0.4	1	346	466	475.32	559.2
订单55-1	55	2	1	4	0	6.7	1	346	466	475.32	559.2
订单56-1	56	7	2	2	1	0.4	1	346	466	475.32	559.2
订单57-1	57	5	2	12	0	0.06	1	336	456	465.12	547.2
订单58-1	58	5	2	12	0	0.06	1	336	456	465.12	547.2
订单59-1	59	1	3	11	1	0.2	1	336	456	465.12	547.2
订单60-1	60	15	4	11	0	0.2	1	336	456	465.12	547.2
订单61-1	61	13	3	1	1	2.6	1	348	468	477.36	561.6
订单62-1	62	6	2	7	1	0.05	1	348	468	477.36	561.6
订单63-1	63	5	2	12	0	0.06	1	323	443	451.86	531.6
订单64-1	64	1	3	11	1	0.2	1	397	517	527.34	620.4
订单65-1	65	5	2	12	0	0.06	1	397	517	527.34	620.4
订单66-1	66	1	3	11	1	0.2	1	397	517	527.34	620.4
订单67-1	67	2	1	4	0	6.7	1	397	517	527.34	620.4
订单68-1	68	15	4	11	0	0.2	1	397	517	527.34	620.4
订单69-1	69	1	3	11	1	0.2	1	407	527	537.54	632.4
订单70-1	70	15	4	11	0	0.2	1	407	527	537.54	632.4
订单71-1	71	15	4	11	0	0.2	1	407	527	537.54	632.4
订单72-1	72	14	4	5	0	2.8	1	407	527	537.54	632.4
订单73-1	73	5	2	12	0	0.06	1	337	457	466.14	548.4
订单74-1	74	15	4	11	0	0.2	1	337	457	466.14	548.4
订单75-1	75	15	4	11	0	0.2	1	308	428	436.56	513.6
订单76-1	76	11	3	4	1	0.5	1	322	442	450.84	530.4
订单76-2	76	1	3	11	1	0.2	1	322	442	450.84	530.4
订单77-1	77	10	3	10	1	0.5	1	305	425	433.5	510
订单78-1	78	12	3	3	1	0.06	1	305	425	433.5	510
订单79-1	79	2	1	4	0	6.7	1	305	425	433.5	510
订单80-1	80	6	2	7	1	0.05	1	305	425	433.5	510
订单81-1	81	15	4	11	0	0.2	1	305	425	433.5	510
订单82-1	82	9	3	11	1	0.5	1	373	493	502.86	591.6
订单83-1	83	8	3	3	0	0.75	1	373	493	502.86	591.6
订单84-1	84	12	3	3	1	0.06	1	373	493	502.86	591.6
订单85-1	85	1	3	11	1	0.2	1	373	493	502.86	591.6
订单86-1	86	12	3	3	1	0.06	1	287	407	415.14	488.4
订单87-1	87	12	3	3	1	0.06	1	368	488	497.76	585.6
订单88-1	88	1	3	11	1	0.2	1	368	488	497.76	585.6
订单89-1	89	5	2	12	0	0.06	1	368	488	497.76	585.6
订单90-1	90	1	3	11	1	0.2	1	334	454	463.08	544.8
订单91-1	91	8	3	3	0	0.75	1	334	454	463.08	544.8
订单92-1	92	16	4	5	1	6.6	1	394	514	524.28	616.8
订单93-1	93	6	2	7	1	0.05	1	394	514	524.28	616.8
订单94-1	94	15	4	11	0	0.2	1	394	514	524.28	616.8
订单95-1	95	11	3	4	1	0.5	1	394	514	524.28	616.8
订单96-1	96	6	2	7	1	0.05	1	394	514	524.28	616.8
订单97-1	97	15	4	11	0	0.2	1	308	428	436.56	513.6
订单98-1	98	5	2	12	0	0.06	1	308	428	436.56	513.6
订单99-1	99	1	3	11	1	0.2	2	308	428	436.56	513.6
订单100-1	100	14	4	5	0	2.8	1	360	480	489.6	576
订单101-1	101	7	2	2	1	0.4	1	360	480	489.6	576
订单102-1	102	1	3	11	1	0.2	1	423	543	553.86	651.6
订单103-1	103	7	2	2	1	0.4	1	423	543	553.86	651.6
订单104-1	104	5	2	12	0	0.06	1	423	543	553.86	651.6
订单105-1	105	15	4	11	0	0.2	1	423	543	553.86	651.6
订单106-1	106	10	3	10	1	0.5	1	423	543	553.86	651.6
订单107-1	107	11	3	4	1	0.5	1	423	543	553.86	651.6
订单107-2	107	15	4	11	0	0.2	1	401	521	531.42	625.2
订单108-1	108	1	3	11	1	0.2	1	401	521	531.42	625.2
订单109-1	109	5	2	12	0	0.06	1	401	521	531.42	625.2
订单110-1	110	3	1	7	0	8.7	1	333	453	462.06	543.6
订单111-1	111	8	3	3	0	0.75	1	333	453	462.06	543.6
订单112-1	112	10	3	10	1	0.5	1	333	453	462.06	543.6
订单113-1	113	12	3	3	1	0.06	1	333	453	462.06	543.6
订单114-1	114	12	3	3	1	0.06	1	373	493	502.86	591.6
订单115-1	115	6	2	7	1	0.05	1	373	493	502.86	591.6
订单116-1	116	12	3	3	1	0.06	1	397	517	527.34	620.4
订单117-1	117	12	3	3	1	0.06	1	397	517	527.34	620.4
订单118-1	118	2	1	4	0	6.7	1	397	517	527.34	620.4
订单119-1	119	5	2	12	0	0.06	2	363	483	492.66	579.6
订单120-1	120	5	2	12	0	0.06	1	363	483	492.66	579.6
订单121-1	121	15	4	11	0	0.2	1	363	483	492.66	579.6
订单122-1	122	8	3	3	0	0.75	1	420	540	550.8	648
订单123-1	123	16	4	5	1	6.6	1	420	540	550.8	648
订单124-1	124	5	2	12	0	0.06	1	420	540	550.8	648
订单125-1	125	7	2	2	1	0.4	1	407	527	537.54	632.4
订单126-1	126	13	3	1	1	2.6	1	407	527	537.54	632.4
订单127-1	127	15	4	11	0	0.2	2	393	513	523.26	615.6
订单128-1	128	2	1	4	0	6.7	1	376	496	505.92	595.2
订单129-1	129	5	2	12	0	0.06	1	376	496	505.92	595.2
订单130-1	130	4	4	8	0	8	1	414	534	544.68	640.8
订单131-1	131	1	3	11	1	0.2	1	414	534	544.68	640.8
订单132-1	132	1	3	11	1	0.2	1	414	534	544.68	640.8
订单133-1	133	14	4	5	0	2.8	1	440	560	571.2	672
订单134-1	134	6	2	7	1	0.05	1	377	497	506.94	596.4
订单135-1	135	11	3	4	1	0.5	1	377	497	506.94	596.4
订单136-1	136	13	3	1	1	2.6	1	377	497	506.94	596.4
订单137-1	137	6	2	7	1	0.05	1	377	497	506.94	596.4
订单138-1	138	5	2	12	0	0.06	1	431	551	562.02	661.2
订单139-1	139	6	2	7	1	0.05	1	431	551	562.02	661.2
订单140-1	140	15	4	11	0	0.2	1	360	480	489.6	576
订单141-1	141	4	4	8	0	8	1	360	480	489.6	576
订单142-1	142	5	2	12	0	0.06	1	360	480	489.6	576
订单143-1	143	11	3	4	1	0.5	1	312	432	440.64	518.4
订单144-1	144	15	4	11	0	0.2	1	312	432	440.64	518.4
订单145-1	145	4	4	8	0	8	1	300	420	428.4	504
订单146-1	146	8	3	3	0	0.75	1	300	420	428.4	504
订单147-1	147	6	2	7	1	0.05	1	300	420	428.4	504
订单148-1	148	15	4	11	0	0.2	1	430	550	561	660
订单149-1	149	13	3	1	1	2.6	1	430	550	561	660
订单149-2	149	14	4	5	0	2.8	1	430	550	561	660
订单150-1	150	11	3	4	1	0.5	1	300	420	428.4	504
订单151-1	151	6	2	7	1	0.05	2	300	420	428.4	504
订单152-1	152	15	4	11	0	0.2	1	420	540	550.8	648
订单153-1	153	5	2	12	0	0.06	1	326	446	454.92	535.2
订单154-1	154	11	3	4	1	0.5	1	326	446	454.92	535.2
订单155-1	155	6	2	7	1	0.05	2	326	446	454.92	535.2
订单156-1	156	15	4	11	0	0.2	1	326	446	454.92	535.2
订单157-1	157	7	2	2	1	0.4	1	300	420	428.4	504
订单158-1	158	4	4	8	0	8	1	300	420	428.4	504
订单159-1	159	7	2	2	1	0.4	1	300	420	428.4	504
订单160-1	160	8	3	3	0	0.75	1	300	420	428.4	504
订单160-2	160	4	4	8	0	8	1	300	420	428.4	504
订单161-1	161	15	4	11	0	0.2	1	360	480	489.6	576
订单162-1	162	12	3	3	1	0.06	1	360	480	489.6	576
订单163-1	163	8	3	3	0	0.75	1	332	452	461.04	542.4
订单164-1	164	7	2	2	1	0.4	1	332	452	461.04	542.4
订单165-1	165	6	2	7	1	0.05	1	332	452	461.04	542.4
订单166-1	166	14	4	5	0	2.8	1	364	484	493.68	580.8
订单167-1	167	8	3	3	0	0.75	1	393	513	523.26	615.6
订单168-1	168	15	4	11	0	0.2	1	393	513	523.26	615.6
订单169-1	169	6	2	7	1	0.05	1	393	513	523.26	615.6
订单170-1	170	4	4	8	0	8	1	435	555	566.1	666
订单171-1	171	2	1	4	0	6.7	1	435	555	566.1	666
订单172-1	172	6	2	7	1	0.05	2	344	464	473.28	556.8
订单173-1	173	12	3	3	1	0.06	1	416	536	546.72	643.2
订单174-1	174	5	2	12	0	0.06	2	416	536	546.72	643.2
订单175-1	175	6	2	7	1	0.05	3	416	536	546.72	643.2
订单176-1	176	8	3	3	0	0.75	1	371	491	500.82	589.2
订单177-1	177	5	2	12	0	0.06	1	371	491	500.82	589.2
订单178-1	178	3	1	7	0	8.7	1	398	518	528.36	621.6
订单179-1	179	5	2	12	0	0.06	1	398	518	528.36	621.6
订单180-1	180	15	4	11	0	0.2	1	311	431	439.62	517.2
订单181-1	181	7	2	2	1	0.4	1	311	431	439.62	517.2
订单182-1	182	12	3	3	1	0.06	1	311	431	439.62	517.2
订单183-1	183	5	2	12	0	0.06	2	311	431	439.62	517.2
订单184-1	184	15	4	11	0	0.2	1	399	519	529.38	622.8
订单185-1	185	11	3	4	1	0.5	1	399	519	529.38	622.8
订单185-2	185	8	3	3	0	0.75	1	375	495	504.9	594
订单186-1	186	12	3	3	1	0.06	1	394	514	524.28	616.8
订单187-1	187	6	2	7	1	0.05	1	394	514	524.28	616.8
订单188-1	188	5	2	12	0	0.06	2	409	529	539.58	634.8
订单189-1	189	7	2	2	1	0.4	1	409	529	539.58	634.8
订单190-1	190	3	1	7	0	8.7	1	409	529	539.58	634.8
订单191-1	191	7	2	2	1	0.4	1	344	464	473.28	556.8
订单191-2	191	3	1	7	0	8.7	1	344	464	473.28	556.8
订单192-1	192	7	2	2	1	0.4	1	407	527	537.54	632.4
订单193-1	193	3	1	7	0	8.7	1	407	527	537.54	632.4
订单194-1	194	11	3	4	1	0.5	1	335	455	464.1	546
订单194-2	194	1	3	11	1	0.2	1	335	455	464.1	546
订单195-1	195	6	2	7	1	0.05	2	335	455	464.1	546
订单196-1	196	4	4	8	0	8	1	317	437	445.74	524.4
订单197-1	197	5	2	12	0	0.06	2	317	437	445.74	524.4
订单198-1	198	5	2	12	0	0.06	1	377	497	506.94	596.4
订单199-1	199	8	3	3	0	0.75	1	377	497	506.94	596.4
订单200-1	200	12	3	3	1	0.06	2	377	497	506.94	596.4
订单201-1	201	15	4	11	0	0.2	1	344	464	473.28	556.8
订单202-1	202	7	2	2	1	0.4	1	344	464	473.28	556.8
订单203-1	203	15	4	11	0	0.2	1	396	516	526.32	619.2
订单204-1	204	11	3	4	1	0.5	1	396	516	526.32	619.2
订单204-2	204	15	4	11	0	0.2	1	327	447	455.94	536.4
订单205-1	205	12	3	3	1	0.06	1	327	447	455.94	536.4
订单206-1	206	15	4	11	0	0.2	1	327	447	455.94	536.4
订单207-1	207	12	3	3	1	0.06	1	371	491	500.82	589.2
订单207-2	207	6	2	7	1	0.05	2	371	491	500.82	589.2
订单208-1	208	1	3	11	1	0.2	1	371	491	500.82	589.2
订单208-2	208	11	3	4	1	0.5	1	371	491	500.82	589.2
订单209-1	209	10	3	10	1	0.5	1	371	491	500.82	589.2
订单209-2	209	12	3	3	1	0.06	1	371	491	500.82	589.2
订单210-1	210	7	2	2	1	0.4	1	397	517	527.34	620.4
订单210-2	210	1	3	11	1	0.2	1	397	517	527.34	620.4
订单211-1	211	11	3	4	1	0.5	1	397	517	527.34	620.4
订单211-2	211	1	3	11	1	0.2	1	397	517	527.34	620.4
订单212-1	212	15	4	11	0	0.2	1	397	517	527.34	620.4
订单212-2	212	8	3	3	0	0.75	1	397	517	527.34	620.4
订单213-1	213	6	2	7	1	0.05	1	405	525	535.5	630
订单213-2	213	10	3	10	1	0.5	1	405	525	535.5	630
订单214-1	214	12	3	3	1	0.06	1	405	525	535.5	630
订单214-2	214	15	4	11	0	0.2	1	405	525	535.5	630
订单215-1	215	14	4	5	0	2.8	1	405	525	535.5	630
订单215-2	215	11	3	4	1	0.5	1	405	525	535.5	630
订单216-1	216	8	3	3	0	0.75	8	405	525	535.5	630
订单216-2	216	15	4	11	0	0.2	1	405	525	535.5	630
订单217-1	217	12	3	3	1	0.06	1	323	443	451.86	531.6
订单217-2	217	5	2	12	0	0.06	2	323	443	451.86	531.6
订单218-1	218	1	3	11	1	0.2	1	323	443	451.86	531.6
订单218-2	218	15	4	11	0	0.2	1	323	443	451.86	531.6
订单219-1	219	10	3	10	1	0.5	1	393	513	523.26	615.6
订单219-2	219	10	3	10	1	0.5	1	393	513	523.26	615.6
订单220-1	220	12	3	3	1	0.06	1	393	513	523.26	615.6
订单220-2	220	15	4	11	0	0.2	1	393	513	523.26	615.6
订单221-1	221	6	2	7	1	0.05	2	393	513	523.26	615.6
订单221-2	221	1	3	11	1	0.2	1	393	513	523.26	615.6
订单222-1	222	8	3	4	1	0.5	1	279	399	406.98	478.8
订单222-2	222	11	3	4	1	0.5	1	279	399	406.98	478.8
订单223-1	223	1	3	11	1	0.2	1	279	399	406.98	478.8
订单223-2	223	9	3	11	1	0.5	1	279	399	406.98	478.8
订单224-1	224	1	3	11	1	0.2	1	279	399	406.98	478.8
订单224-2	224	15	4	11	0	0.2	1	279	399	406.98	478.8
订单225-1	225	2	1	4	0	6.7	1	279	399	406.98	478.8
订单225-2	225	5	2	12	0	0.06	1	279	399	406.98	478.8
订单226-1	226	12	3	3	1	0.06	1	285	405	413.1	486
订单226-2	226	11	3	4	1	0.5	1	285	405	413.1	486
订单227-1	227	10	3	10	1	0.5	1	397	517	527.34	620.4
订单227-2	227	15	4	11	0	0.2	1	397	517	527.34	620.4
订单228-1	228	1	3	11	1	0.2	1	397	517	527.34	620.4
订单228-2	228	15	4	11	0	0.2	1	397	517	527.34	620.4
订单229-1	229	8	3	4	1	0.5	8	279	399	406.98	478.8
订单229-2	229	5	2	12	0	0.06	1	279	399	406.98	478.8
订单230-1	230	12	3	3	1	0.06	1	279	399	406.98	478.8
订单230-2	230	5	2	12	0	0.06	1	279	399	406.98	478.8
订单231-1	231	10	3	10	1	0.5	1	332	452	461.04	542.4
订单231-2	231	7	2	2	1	0.4	1	332	452	461.04	542.4
订单232-1	232	10	3	10	1	0.5	1	356	476	485.52	571.2
订单232-2	232	12	3	3	1	0.06	1	356	476	485.52	571.2
订单233-1	233	10	3	10	1	0.5	1	383	503	513.06	603.6
订单233-2	233	12	3	3	1	0.06	1	383	503	513.06	603.6
订单234-1	234	10	3	10	1	0.5	1	383	503	513.06	603.6
订单234-2	234	12	3	3	1	0.06	1	383	503	513.06	603.6
订单235-1	235	5	2	12	0	0.06	1	383	503	513.06	603.6
订单235-2	235	6	2	7	1	0.05	1	383	503	513.06	603.6
订单236-1	236	1	3	11	1	0.2	1	377	497	506.94	596.4
订单236-2	236	11	3	4	1	0.5	1	377	497	506.94	596.4
订单237-1	237	8	3	3	0	0.75	1	377	497	506.94	596.4
订单237-2	237	4	4	8	0	8	1	377	497	506.94	596.4
订单238-1	238	1	3	11	1	0.2	1	377	497	506.94	596.4
订单238-2	238	15	4	11	0	0.2	1	377	497	506.94	596.4
订单239-1	239	6	2	7	1	0.05	1	444	564	575.28	676.8
订单239-2	239	3	1	7	0	8.7	1	444	564	575.28	676.8
订单240-1	240	10	3	10	1	0.5	1	444	564	575.28	676.8
订单240-2	240	5	2	12	0	0.06	2	444	564	575.28	676.8
订单241-1	241	10	3	10	1	0.5	1	366	486	495.72	583.2
订单241-2	241	15	4	11	0	0.2	1	366	486	495.72	583.2
订单242-1	242	1	3	11	1	0.2	1	392	512	522.24	614.4
订单242-2	242	15	4	11	0	0.2	1	392	512	522.24	614.4
订单243-1	243	9	3	11	1	0.5	1	392	512	522.24	614.4
订单243-2	243	1	3	11	1	0.2	1	392	512	522.24	614.4
订单244-1	244	8	3	3	0	0.75	1	392	512	522.24	614.4
订单244-2	244	12	3	3	1	0.06	1	392	512	522.24	614.4
订单245-1	245	7	2	2	1	0.4	1	388	508	518.16	609.6
订单245-2	245	8	3	3	0	0.75	8	388	508	518.16	609.6
订单246-1	246	11	3	4	1	0.5	1	388	508	518.16	609.6
订单246-2	246	1	3	11	1	0.2	1	388	508	518.16	609.6
订单247-1	247	12	3	3	1	0.06	1	388	508	518.16	609.6
订单247-2	247	7	2	2	1	0.4	1	388	508	518.16	609.6
订单248-1	248	6	2	7	1	0.05	3	322	442	450.84	530.4
订单248-2	248	8	3	3	0	0.75	1	322	442	450.84	530.4
订单249-1	249	11	3	4	1	0.5	1	322	442	450.84	530.4
订单249-2	249	1	3	11	1	0.2	1	322	442	450.84	530.4
订单250-1	250	11	3	4	1	0.5	1	416	536	546.72	643.2
订单250-2	250	15	4	11	0	0.2	1	416	536	546.72	643.2
订单251-1	251	11	3	4	1	0.5	1	437	557	568.14	668.4
订单251-2	251	15	4	11	0	0.2	1	437	557	568.14	668.4
订单252-1	252	12	3	3	1	0.06	1	437	557	568.14	668.4
订单252-2	252	7	2	2	1	0.4	1	437	557	568.14	668.4
订单253-1	253	10	3	10	1	0.5	1	437	557	568.14	668.4
订单253-2	253	7	2	2	1	0.4	1	437	557	568.14	668.4
订单254-1	254	10	3	10	1	0.5	1	385	505	515.1	606
订单254-2	254	7	2	2	1	0.4	1	385	505	515.1	606
订单255-1	255	10	3	10	1	0.5	1	314	434	442.68	520.8
订单255-2	255	7	2	2	1	0.4	1	314	434	442.68	520.8
订单256-1	256	10	3	10	1	0.5	1	314	434	442.68	520.8
订单256-2	256	7	2	2	1	0.4	1	314	434	442.68	520.8
订单257-1	257	10	3	10	1	0.5	1	404	524	534.48	628.8
订单257-2	257	15	4	11	0	0.2	1	404	524	534.48	628.8
订单258-1	258	3	3	10	1	0.5	1	404	524	534.48	628.8
订单258-2	258	2	1	4	0	6.7	1	404	524	534.48	628.8
订单259-1	259	11	3	4	1	0.5	1	418	538	548.76	645.6
订单259-2	259	15	4	11	0	0.2	1	418	538	548.76	645.6
订单260-1	260	8	3	3	0	0.75	1	418	538	548.76	645.6
订单260-2	260	15	4	11	0	0.2	1	418	538	548.76	645.6
订单261-1	261	11	3	4	1	0.5	1	418	538	548.76	645.6
订单261-2	261	1	3	11	1	0.2	1	418	538	548.76	645.6
订单262-2	262	4	4	8	0	8	1	418	538	548.76	645.6
订单262-2	262	5	2	12	0	0.06	1	418	538	548.76	645.6
订单263-1	263	8	4	11	0	0.2	8	339	459	468.18	550.8
订单263-2	263	15	4	11	0	0.2	1	339	459	468.18	550.8
订单264-1	264	6	2	7	1	0.05	1	339	459	468.18	550.8
订单264-2	264	3	3	10	1	0.5	1	339	459	468.18	550.8
订单265-1	265	15	4	11	0	0.2	1	360	480	489.6	576
订单265-2	265	12	3	3	1	0.06	1	360	480	489.6	576
订单266-1	266	10	3	10	1	0.5	1	360	480	489.6	576
订单266-2	266	7	2	2	1	0.4	1	360	480	489.6	576
订单267-1	267	10	3	10	1	0.5	1	360	480	489.6	576
订单267-2	267	15	4	11	0	0.2	1	360	480	489.6	576
订单268-1	268	10	3	10	1	0.5	1	437	557	568.14	668.4
订单268-2	268	12	3	3	1	0.06	1	437	557	568.14	668.4
订单269-1	269	5	2	12	0	0.06	1	393	513	523.26	615.6
订单269-2	269	11	3	4	1	0.5	1	393	513	523.26	615.6
订单270-1	270	15	4	11	0	0.2	1	393	513	523.26	615.6
订单270-2	270	11	3	4	1	0.5	1	393	513	523.26	615.6
订单271-1	271	15	4	11	0	0.2	1	417	537	547.74	644.4
订单271-2	271	7	2	2	1	0.4	2	417	537	547.74	644.4
订单272-1	272	5	2	12	0	0.06	1	417	537	547.74	644.4
订单272-2	272	12	3	3	1	0.06	1	417	537	547.74	644.4
订单273-1	273	11	3	4	1	0.5	1	439	559	570.18	670.8
订单273-2	273	11	3	4	1	0.5	1	439	559	570.18	670.8
订单273-3	273	1	3	11	1	0.2	1	439	559	570.18	670.8
订单274-1	274	1	3	11	1	0.2	1	439	559	570.18	670.8
订单274-2	274	16	4	5	1	6.6	1	439	559	570.18	670.8
订单275-1	275	11	3	4	1	0.5	1	439	559	570.18	670.8
订单275-2	275	1	3	11	1	0.2	1	439	559	570.18	670.8
订单276-1	276	11	3	4	1	0.5	1	439	559	570.18	670.8
订单276-2	276	1	3	11	1	0.2	1	439	559	570.18	670.8
订单277-1	277	11	3	4	1	0.5	1	440	560	571.2	672
订单277-2	277	8	3	3	0	0.75	1	437	557	568.14	668.4
订单278-1	278	8	3	3	0	0.75	1	383	503	513.06	603.6
订单279-1	279	7	2	2	1	0.4	1	383	503	513.06	603.6
订单279-2	279	1	3	11	1	0.2	1	383	503	513.06	603.6
订单280-1	280	5	2	12	0	0.06	1	409	529	539.58	634.8
订单281-1	281	12	3	3	1	0.06	1	323	443	451.86	531.6
订单282-1	282	16	4	5	1	6.6	1	431	551	562.02	661.2
订单283-1	283	7	2	2	1	0.4	1	359	479	488.58	574.8
订单284-1	284	15	4	11	0	0.2	1	359	479	488.58	574.8
订单285-1	285	3	1	7	0	8.7	1	362	482	491.64	578.4
订单286-1	286	8	3	3	0	0.75	1	362	482	491.64	578.4
订单287-1	287	5	2	12	0	0.06	3	307	427	435.54	512.4
订单288-1	288	5	2	12	0	0.06	2	307	427	435.54	512.4
订单289-1	289	15	4	11	0	0.2	1	307	427	435.54	512.4
订单290-1	290	10	3	10	1	0.5	1	415	535	545.7	642
订单291-1	291	5	2	12	0	0.06	1	415	535	545.7	642
订单292-1	292	6	2	7	1	0.05	1	439	559	570.18	670.8
订单293-1	293	5	2	12	0	0.06	2	427	547	557.94	656.4
订单294-1	294	12	3	3	1	0.06	1	437	557	568.14	668.4
订单295-1	295	14	4	5	0	2.8	1	437	557	568.14	668.4
订单296-1	296	6	2	7	1	0.05	1	398	518	528.36	621.6
订单297-1	297	12	3	3	1	0.06	1	398	518	528.36	621.6
订单298-1	298	15	4	11	0	0.2	1	398	518	528.36	621.6
订单299-1	299	14	4	5	0	2.8	1	427	547	557.94	656.4
订单300-1	300	1	3	11	1	0.2	1	427	547	557.94	656.4
订单300-2	300	6	2	7	1	0.05	1	390	510	520.2	612

## Sheet: 仓库数据
拣选设备可以容纳的最大货物体积	20
拣选人员的行进速度	1
选人员提取商品的速度	0.5
从货架上拣选一种商品的成本	8	0.3
仓库中两相邻通道之间的距离	1.5
仓库中通道的长度	12
α	0.15
β	100	20
惩罚函数区间	[5min,30min]
